# Supplementary material for: mRNA Analysis of Frameshift Mutations with Stop Codon in the Last Exon: The Case of Hemoglobins Campania [α1 cod95 (−C)] and Sciacca [α1 cod109 (−C)]
Source: Biomedicines. 2021 Oct 4;9(10):1390. doi: 10.3390/biomedicines9101390 (PMC8533187; doi:10.3390/biomedicines9101390)
Supplement: Supplementary file 1 [file biomedicines-09-01390-s001.zip]

Archive with 1 entries (1 files):
- biomedicines-1346132-supplementary.pdf
